# Supplementary material for: Decoding the neural dynamics of free choice in humans
Source: PLoS Biol. 2020 Dec 10;18(12):e3000864. doi: 10.1371/journal.pbio.3000864 (PMC7755286; doi:10.1371/journal.pbio.3000864)
Supplement: S1 Data — (XLSX) [file pbio.3000864.s001.xlsx]

## Sheet: Fig1 D
	Control	Instructed	Free
P1	371.8	279.9	281.4
P2	551.9	370.6	360.2
P3	236.4	190.6	186.5
P4	724.5	345.5	396.3
P5	428.4	427.8	435.8
P6	438.9	313.7	342.3
mean	466.1	321.3	333.8
std deviation	148	74.4	81.1
SEM	66	33.3	36.3

## Sheet: Fig3 A
	θ	α	β	γ1	γ2
P1	0	3	2	2	15
P2	0	7	17	1	21
P3	0	1	1	1	2
P4	0	0	0	0	0
P5	0	0	0	0	0
P6	15	12	19	1	23
SUM	15	23	39	5	61

## Sheet: Fig3 B
	θ	α	β	γ1	γ2
mean DA	74.1	72.7	73.9	71.8	77.4
std	0.6	0.5	0.4	0.7	0.7

## Sheet: Fig3 C
	θ	α	β	γ1	γ2
max DA	82.5	85.1	84.4	74.9	92.9

## Sheet: Fig3 D
Time (in ms)	MEAN Free	SEM Free	MEAN Instr.	SEM Instr.
-150	-0.123	0.18	-0.114	0.19
-100	0.144	0.37	-0.116	0.3
-50	0.22	0.51	0.087	0.42
0	0.437	0.72	0.236	0.7
50	0.897	0.98	0.81	0.82
100	1.637	1.06	2.073	0.86
150	2.804	1.01	4.574	0.89
200	4.389	0.95	8.37	1.02
250	6.036	0.8	13.39	1.16
300	7.683	0.56	19.515	1.19
350	9.75	0.35	25.971	1.19
400	11.425	0.31	32.73	1.11
450	13.245	0.46	38.642	1.07
500	15.444	0.63	43.353	1.08
550	17.262	0.86	46.451	1.09
600	19.009	1.02	47.044	0.99
650	20.382	1.1	45.298	0.81
700	21.187	1.13	42.03	0.75
750	21.661	1.07	37.715	0.73
800	22.251	1.05	32.233	0.72
850	22.55	0.92	27.011	0.8
900	22.108	0.86	22.347	0.87
950	21.77	0.75	17.972	0.86
1000	21.062	0.65	14.404	0.86
1050	20.216	0.5	11.759	0.95
1100	19.637	0.35	9.202	1.02
1150	19.219	0.26	7.503	1.06
1200	18.798	0.28	6.356	1.05
1250	17.628	0.43	5.888	1.02
1300	16.57	0.65	5.346	0.98
1350	15.751	0.84	4.778	1
1400	14.798	1.09	4.655	1.04
1450	13.959	1.11	4.116	0.97
1500	13.151	1.07	4.009	0.91
1550	12.263	1.08	3.838	0.84
1600	11.748	1.1	3.966	0.88
1650	11.724	1.18	3.763	0.86
1700	11.545	1.23	3.839	0.87
1750	11.016	1.31	4.134	0.82
1800	10.669	1.24	4.185	0.82
1850	10.316	1.42	4.526	0.87
1900	10.017	1.54	4.577	0.89
1950	10.069	1.64	4.478	0.92
2000	9.429	1.62	4.26	0.87
2050	9.065	1.59	3.903	0.93
2100	8.738	1.52	3.578	0.89
2150	8.11	1.47	3.19	0.9
2200	7.907	1.53	2.998	0.96
2250	7.781	1.35	2.775	0.91
2300	7.527	1.32	2.864	0.96
2350	7.306	1.25	3.185	0.91
2400	7.295	1.19	3.313	0.93
2450	6.942	1.1	3.548	0.9
2500	6.899	1.11	3.69	0.93
2550	7.176	1.15	3.749	0.95
2600	7.226	1.06	3.897	0.87
2650	7.166	1.05	3.835	0.94
2700	7.242	1.08	3.678	0.95
2750	6.495	1.05	3.898	0.98
2800	6.371	1.07	3.77	1.01
2850	6.401	1.17	3.718	0.96
2900	6.059	1.17	3.976	0.94
2950	5.751	1.14	4.263	0.91

## Sheet: Fig3 E
	θ	α	β	γ1	γ2
max DA	69.7	70.6	75.6	73.7	86.8

## Sheet: Fig3 F
	Free	Instructed
P1	700	500
P2	750	450
P3	700	450
P6	1100	500
mean	812.5	475
std deviation	167.24	25
SEM	96.5	14.4

## Sheet: Fig3 G
	Free (%)	Instructed (%)
P1	21.9	51.7
P2	26.5	46.8
P3	26.6	45.1
P6	22.5	47
mean	24.375	47.65
std deviation	2.2	2.4
SEM	1.2	1.4

## Sheet: Fig3 H
Time (in ms)	mean DA	sem DA
-150	51.5134	0.242467
-100	50.6664	0.0562203
-50	50.7012	0.294365
0	59.8327	0.295856
50	70.6077	0.745131
100	62.0793	0.917479
150	62.5218	1.29879
200	61.1656	0.142643
250	58.9169	0.710245
300	55.7941	0.971839
350	55.8195	0.36335
400	55.8768	0.590739
450	55.3276	0.664971
500	53.622	0.293188
550	52.412	0.496402
600	51.2239	0.248652
650	51.9266	0.339529
700	63.837	0.384054
750	69.0643	1.13973
800	60.9853	0.360771
850	62.7193	1.20241
900	60.1848	0.247214
950	57.9154	0.622452
1000	55.4453	0.812632
1050	55.4929	0.770348
1100	55.6048	0.832157
1150	54.7837	0.794656
1200	52.2813	0.55712
1250	50.4241	0.205375
1300	52.9141	0.431123
1350	67.5315	0.174012
1400	67.5271	1.27022
1450	60.2016	0.179437
1500	63.158	1.19866
1550	60.1706	0.497832
1600	58.0343	0.669323
1650	56.0751	0.44604
1700	55.1017	0.909645
1750	55.7984	0.582269
1800	54.7369	0.464546
1850	52.7261	0.54751
1900	50.8588	0.0704876
1950	54.2821	0.399548
2000	70.0247	0.519274
2050	65.4908	1.3139
2100	60.4985	0.473132
2150	63.026	0.78997
2200	58.9846	0.581769
2250	56.9794	0.737251
2300	55.8775	0.442068
2350	56.0803	0.669754
2400	54.7894	0.818701
2450	54.4572	0.362549
2500	53.0522	0.450322
2550	56.9769	0.16774
2600	70.6258	0.764866
2650	63.4183	1.01512
2700	61.783	1.18216
2750	61.4277	0.622501
2800	58.5463	0.741908
2850	55.6208	0.807195
2900	55.8101	0.428601
2950	55.4151	0.657881
3000	54.689	0.742699

## Sheet: Fig4 B
	Free vs Control	Instructed vs Control
P1	640	417.6
P2	478.6	407
P3	600	190
P4	387.5	422.2
P6	753.8	456.8
mean	571.98	378.72
std deviation	127.4	95.8
SEM	47.9	63.7

[truncated: 16 more sheets: Fig4 C, Fig4 D, Fig4 E, Fig4 F, Fig4 G, Fig4 H, Fig5 C, Fig6 A, Fig6 B, Fig6 C, Fig7 C, FigS3 B, FigS6 B, FigS6 C, FigS6 D, FigS7]
