# Supplementary material for: Decoding the neural dynamics of free choice in humans
Source: PLoS Biol. 2020 Dec 10;18(12):e3000864. doi: 10.1371/journal.pbio.3000864 (PMC7755286; doi:10.1371/journal.pbio.3000864)
Supplement: S2 Table — (XLSX) [file pbio.3000864.s003.xlsx]

## Sheet: Sheet1
	Mean Saccade Duration (ms)	Std Duration	Saccade speed (°/s)	Mean Latency (ms)	Std Latency	Number of Saccades
Patient 1: Control	47	5.1	149	475	137	91
Patient 1: Free	48	5.6	146	341	128	104
Patient 1: Instructed	46	4.6	152	390	165	93
Patient 2: Control	34	7.6	206	543	117	130
Patient 2: Free	37	6.4	189	361	75	117
Patient 2: Instructed	36	7.6	194	350	76	110
Patient 3: Control	47	7.1	149	465	91	71
Patient 3: Free	47	8.4	149	368	68	58
Patient 3: Instructed	47	7.9	149	363	93	78
Patient 4: Control	45	19.9	156	423	62	85
Patient 4: Free	45	17.5	156	316	93	87
Patient 4: Instructed	45	17.5	156	341	89	97
Patient 5: Control	59	8.4	119	422	124	51
Patient 5: Free	59	9.4	119	418	144	37
Patient 5: Instructed	60	11.2	117	424	134	79
Patient 6: Control	48	10.9	146	360	86	98
Patient 6: Free	48	11.7	146	276	60	100
Patient 6: Instructed	49	12.7	143	275	58	97
